# Supplementary material for: Single-cell transcriptomic profiling of human pancreatic islets reveals genes responsive to glucose exposure over 24 h
Source: Diabetologia. 2024 Jul 5;67(10):2246–59. doi: 10.1007/s00125-024-06214-4 (PMC11447040; doi:10.1007/s00125-024-06214-4)
Supplement: Supplementary file 2 — Supplementary file2 (XLSX 25 KB) [file 125_2024_6214_MOESM2_ESM.xlsx]

## Sheet: ESM Table 4
ESM Table 4. Differentially expressed immediate early genes (IEGs) across cell types and models. IEGs from PMID:28960196
Gene	Ductal	Delta	Gamma	Alpha	Beta	Acinar
ATF3	Time
EGR1		BvL - 4h	BvL - 24h, Time
FOS		Time-Glucose, BvL - 2h, BvL - 4h, BvL - 12h, BvL - 24h, Time	BvL - 12h, BvL - 24h, Time	BvL - 2h, BvL - 4h, BvL - 8h, BvL - 12h, BvL - 24h, BvL - 1h, Time	Time-Glucose, Glucose, LvH - 24h, BvL - 2h, BvL - 4h, BvL - 8h, BvL - 12h, BvL - 24h, Time
JUN	BvL - 4h, BvL - 12h, Time	Time-Glucose, Glucose, LvH - 24h, BvL - 12h, Time	BvL - 8h, BvL - 12h	Time-Glucose, LvH - 2h, BvL - 4h, BvL - 12h, BvL - 24h, Time	LvH - 2h	BvL - 8h, BvL - 12h, BvL - 24h, Time
JUNB	BvL - 2h, BvL - 4h, BvL - 8h, BvL - 12h, BvL - 24h, Time	BvL - 8h, BvL - 12h, BvL - 24h, Time	Time	BvL - 2h, BvL - 4h, BvL - 8h, BvL - 12h, BvL - 24h, Time	Time-Glucose, Glucose, LvH - 4h, LvH - 8h, LvH - 24h, BvL - 8h, BvL - 12h, BvL - 24h, Time
JUND	BvL - 2h, BvL - 4h, BvL - 8h, BvL - 12h, BvL - 24h, Time	BvL - 8h, BvL - 12h, BvL - 24h, Time	BvL - 2h, BvL - 4h, BvL - 8h, BvL - 12h, BvL - 24h, Time	BvL - 4h, BvL - 8h, BvL - 12h, BvL - 24h, Time	Time-Glucose, LvH - 1h, LvH - 2h, LvH - 8h, LvH - 12h, LvH - 24h, BvL - 4h, BvL - 12h, BvL - 24h, Time	BvL - 2h, BvL - 4h, BvL - 8h, BvL - 12h, BvL - 24h

## Sheet: ESM Table 5
ESM Table 5. Differentially expressed glucose-associated genes. Overlap of glucose-associated genes from this study across cell types (any glucose-related model) and other bulk RNA-seq islet studies.
Ensembl Gene ID	Gene	Studies	LvH	Glucose	Time-Glucose
ENSG00000004779	NDUFAB1	PMID:28882899 normoglycemic donors	Beta: 8, 12, 24	Beta	Beta
ENSG00000005022	SLC25A5	PMID:28882899 normoglycemic donors	Beta: 24	Beta
ENSG00000006327	TNFRSF12A	PMID:28882899 normoglycemic donors	Beta: 1, 2, 12		Beta
ENSG00000008517	IL32	PMID:28882899 normoglycemic donors			Acinar
ENSG00000009307	CSDE1	PMID:28882899 normoglycemic donors	Beta: 4, 8, 12, 24	Beta; Delta
ENSG00000031698	SARS	PMID:28882899 normoglycemic donors	Beta: 2, 8, 12, 24	Beta	Beta
ENSG00000034510	TMSB10	PMID:28882899 normoglycemic donors	Beta: 2, 8, 12	Beta	Beta
ENSG00000042753	AP2S1	PMID:28882899 normoglycemic donors	Beta: 8, 12, 24	Beta
ENSG00000051108	HERPUD1	PMID:28882899 normoglycemic donors	Beta: 8, 12		Beta
ENSG00000053371	AKR7A2	PMID:28882899 normoglycemic donors	Beta: 8
ENSG00000063046	EIF4B	PMID:28882899 normoglycemic donors	Beta: 12		Beta
ENSG00000067560	RHOA	PMID:28882899 normoglycemic donors	Beta: 8
ENSG00000068912	ERLEC1	PMID:28882899 normoglycemic donors, PMID:28882899 hyperglycemic donors	Beta: 8, 12, 24	Beta	Beta
ENSG00000069275	NUCKS1	PMID:28882899 normoglycemic donors	Beta: 8, 12
ENSG00000070081	NUCB2	PMID:28882899 normoglycemic donors, PMID:28882899 hyperglycemic donors	Beta: 8, 12, 24		Beta
ENSG00000074695	LMAN1	PMID:28882899 normoglycemic donors	Beta: 8, 12		Beta
ENSG00000074842	MYDGF	PMID:28882899 normoglycemic donors	Beta: 8, 12, 24	Beta
ENSG00000075624	ACTB	PMID:28882899 normoglycemic donors	Beta: 1, 12, 24	Beta	Beta
ENSG00000076554	TPD52	PMID:28882899 normoglycemic donors			Beta
ENSG00000077264	PAK3	PMID:28882899 normoglycemic donors		Delta	Delta
ENSG00000086061	DNAJA1	PMID:28882899 normoglycemic donors	Beta: 8
ENSG00000086598	TMED2	PMID:28882899 normoglycemic donors	Beta: 12, 24	Beta
ENSG00000087074	PPP1R15A	PMID:28882899 normoglycemic donors	Beta: 4
ENSG00000088832	FKBP1A	PMID:28882899 normoglycemic donors	Beta: 1
ENSG00000089693	MLF2	PMID:28882899 normoglycemic donors	Beta: 12, 24
ENSG00000090266	NDUFB2	PMID:28882899 normoglycemic donors	Beta: 8, 12, 24	Beta	Beta
ENSG00000090273	NUDC	PMID:28882899 normoglycemic donors	Beta: 8, 12, 24	Beta	Acinar; Alpha; Beta
ENSG00000092199	HNRNPC	PMID:28882899 normoglycemic donors	Beta: 24; Delta: 12	Beta	Delta
ENSG00000093010	COMT	PMID:28882899 normoglycemic donors	Beta: 24
ENSG00000096696	DSP	PMID:28882899 normoglycemic donors	Beta: 8, 24		Beta
ENSG00000099194	SCD	PMID:28882899 normoglycemic donors	Beta: 2
ENSG00000099341	PSMD8	PMID:28882899 normoglycemic donors	Beta: 8, 12, 24	Beta
ENSG00000099622	CIRBP	PMID:28882899 normoglycemic donors	Beta: 8, 12	Delta
ENSG00000099624	ATP5F1D	PMID:28882899 normoglycemic donors	Beta: 8, 12	Beta
ENSG00000099795	NDUFB7	PMID:28882899 normoglycemic donors	Beta: 8, 12, 24	Beta	Beta
ENSG00000099800	TIMM13	PMID:28882899 normoglycemic donors	Beta: 2, 8		Beta
ENSG00000100219	XBP1	PMID:28882899 normoglycemic donors	Beta: 8, 12; Delta: 24	Delta	Beta; Delta; Ductal
ENSG00000100380	ST13	PMID:28882899 normoglycemic donors	Beta: 8
ENSG00000100650	SRSF5	PMID:28882899 normoglycemic donors	Beta: 1, 8, 24	Beta	Beta
ENSG00000100867	DHRS2	PMID:28882899 normoglycemic donors	Beta: 24
ENSG00000101182	PSMA7	PMID:28882899 normoglycemic donors	Beta: 24		Beta
ENSG00000101210	EEF1A2	PMID:28882899 normoglycemic donors	Beta: 12, 24		Beta
ENSG00000101745	ANKRD12	PMID:28882899 normoglycemic donors		Beta	Beta
ENSG00000102007	PLP2	PMID:28882899 normoglycemic donors	Beta: 8, 12, 24	Beta
ENSG00000102804	TSC22D1	PMID:28882899 normoglycemic donors	Beta: 1, 2, 4, 8, 12, 24	Beta	Beta
ENSG00000103363	ELOB	PMID:28882899 normoglycemic donors	Beta: 8, 12, 24	Beta
ENSG00000104408	EIF3E	PMID:28882899 normoglycemic donors	Beta: 12, 24	Beta	Delta
ENSG00000104435	STMN2	PMID:28882899 normoglycemic donors	Beta: 8, 12, 24
ENSG00000104763	ASAH1	PMID:28882899 normoglycemic donors	Beta: 2, 8		Alpha; Delta
ENSG00000104765	BNIP3L	PMID:28882899 normoglycemic donors	Beta: 8, 12, 24		Beta
ENSG00000104904	OAZ1	PMID:28882899 normoglycemic donors	Beta: 8, 12, 24	Beta	Alpha
ENSG00000105185	PDCD5	PMID:28882899 normoglycemic donors	Beta: 2, 8, 24
ENSG00000105404	RABAC1	PMID:28882899 normoglycemic donors	Beta: 8, 12, 24	Beta	Beta
ENSG00000105438	KDELR1	PMID:28882899 normoglycemic donors	Beta: 1, 2, 4, 8, 12	Beta	Beta
ENSG00000105669	COPE	PMID:28882899 normoglycemic donors	Beta: 8, 12, 24	Beta
ENSG00000105677	TMEM147	PMID:28882899 normoglycemic donors	Beta: 12
ENSG00000105701	FKBP8	PMID:28882899 normoglycemic donors			Beta
ENSG00000106153	CHCHD2	PMID:28882899 normoglycemic donors	Beta: 8, 12, 24	Beta	Alpha
ENSG00000106211	HSPB1	PMID:28882899 normoglycemic donors	Beta: 8		Alpha; Beta
ENSG00000106236	NPTX2	PMID:28882899 normoglycemic donors	Beta: 8, 24
ENSG00000106400	ZNHIT1	PMID:28882899 normoglycemic donors	Beta: 8, 12, 24	Beta
ENSG00000106537	TSPAN13	PMID:28882899 normoglycemic donors	Beta: 12	Beta	Beta
ENSG00000106803	SEC61B	PMID:28882899 normoglycemic donors	Beta: 2, 8, 12, 24	Beta	Beta
ENSG00000107223	EDF1	PMID:28882899 normoglycemic donors	Beta: 8, 12, 24	Beta	Beta
ENSG00000107262	BAG1	PMID:28882899 normoglycemic donors	Acinar: 24; Beta: 2, 8, 12	Beta	Beta
ENSG00000107581	EIF3A	PMID:28882899 normoglycemic donors	Beta: 24
ENSG00000107872	FBXL15	PMID:28882899 normoglycemic donors	Beta: 24
ENSG00000108176	DNAJC12	PMID:28882899 normoglycemic donors	Beta: 2, 8	Beta	Beta
ENSG00000108518	PFN1	PMID:28882899 normoglycemic donors	Beta: 8, 12	Beta	Beta
ENSG00000108551	RASD1	PMID:29183809, PMID:28882899 normoglycemic donors	Beta: 8, 12, 24	Beta	Beta
ENSG00000108561	C1QBP	PMID:28882899 normoglycemic donors			Beta
ENSG00000109390	NDUFC1	PMID:28882899 normoglycemic donors	Beta: 8, 12, 24	Beta
ENSG00000109971	HSPA8	PMID:28882899 normoglycemic donors	Beta: 1, 8		Acinar; Beta
ENSG00000110651	CD81	PMID:28882899 normoglycemic donors	Beta: 8, 12, 24	Beta	Beta
ENSG00000110955	ATP5F1B	PMID:28882899 normoglycemic donors	Beta: 1, 8	Beta	Beta
ENSG00000111057	KRT18	PMID:28882899 normoglycemic donors	Beta: 8		Ductal
ENSG00000111229	ARPC3	PMID:28882899 normoglycemic donors	Beta: 8
ENSG00000111481	COPZ1	PMID:28882899 normoglycemic donors	Beta: 24		Beta
ENSG00000111639	MRPL51	PMID:28882899 normoglycemic donors	Beta: 8	Beta
ENSG00000111674	ENO2	PMID:28882899 normoglycemic donors	Beta: 8
ENSG00000111678	C12orf57	PMID:28882899 normoglycemic donors	Beta: 2, 8, 12	Beta
ENSG00000111775	COX6A1	PMID:28882899 normoglycemic donors	Beta: 2, 8, 12, 24	Beta	Beta
ENSG00000111786	SRSF9	PMID:28882899 normoglycemic donors	Beta: 8, 12, 24	Beta
ENSG00000112110	MRPL18	PMID:28882899 normoglycemic donors	Beta: 2, 8		Beta
ENSG00000112715	VEGFA	PMID:28882899 normoglycemic donors	Beta: 2
ENSG00000114850	SSR3	PMID:28882899 normoglycemic donors	Beta: 8		Beta
ENSG00000114902	SPCS1	PMID:28882899 normoglycemic donors	Beta: 8	Beta
ENSG00000115677	HDLBP	PMID:28882899 normoglycemic donors	Beta: 8, 24	Beta	Beta
ENSG00000115944	COX7A2L	PMID:28882899 normoglycemic donors	Beta: 12	Delta	Beta
ENSG00000116288	PARK7	PMID:28882899 normoglycemic donors	Beta: 8, 12, 24	Beta
ENSG00000117614	SYF2	PMID:28882899 normoglycemic donors	Beta: 12, 24	Beta	Alpha; Beta
ENSG00000118363	SPCS2	PMID:28882899 normoglycemic donors	Beta: 1, 8, 12, 24		Beta
ENSG00000118680	MYL12B	PMID:28882899 normoglycemic donors	Beta: 8, 12	Beta	Acinar
ENSG00000119655	NPC2	PMID:28882899 normoglycemic donors	Beta: 8		Beta
ENSG00000119888	EPCAM	PMID:28882899 normoglycemic donors	Beta: 1		Beta; Delta
ENSG00000120727	PAIP2	PMID:28882899 normoglycemic donors	Beta: 8, 24	Beta
ENSG00000120742	SERP1	PMID:28882899 normoglycemic donors	Beta: 2, 8, 12	Beta	Beta
ENSG00000121351	IAPP	PMID:28882899 normoglycemic donors, PMID:28882899 hyperglycemic donors	Beta: 2, 8, 12	Beta	Beta
ENSG00000122378	PRXL2A	PMID:28882899 normoglycemic donors	Beta: 8, 12		Delta
ENSG00000122545	SEPTIN7	PMID:28882899 normoglycemic donors	Beta: 8, 12		Beta
ENSG00000123131	PRDX4	PMID:28882899 normoglycemic donors	Beta: 1, 8, 12, 24	Beta; Delta	Beta
ENSG00000123144	TRIR	PMID:28882899 normoglycemic donors	Beta: 8		Beta
ENSG00000125356	NDUFA1	PMID:28882899 normoglycemic donors	Beta: 8, 24		Beta
ENSG00000125652	ALKBH7	PMID:28882899 normoglycemic donors	Beta: 12, 24
ENSG00000125868	DSTN	PMID:28882899 normoglycemic donors	Beta: 8	Beta	Beta
ENSG00000125995	ROMO1	PMID:28882899 normoglycemic donors			Alpha
ENSG00000126267	COX6B1	PMID:28882899 normoglycemic donors	Beta: 8
ENSG00000126432	PRDX5	PMID:28882899 normoglycemic donors	Beta: 8, 24	Beta	Beta
ENSG00000126756	UXT	PMID:28882899 normoglycemic donors	Beta: 8	Beta
ENSG00000126934	MAP2K2	PMID:28882899 normoglycemic donors	Beta: 8, 24
ENSG00000127022	CANX	PMID:28882899 normoglycemic donors	Beta: 12	Beta	Beta
ENSG00000127540	UQCR11	PMID:28882899 normoglycemic donors	Beta: 8	Beta
ENSG00000127884	ECHS1	PMID:28882899 normoglycemic donors	Beta: 8, 24
ENSG00000129562	DAD1	PMID:28882899 normoglycemic donors	Beta: 8, 12, 24	Beta	Beta
ENSG00000129757	CDKN1C	PMID:28882899 normoglycemic donors	Beta: 12, 24		Beta
ENSG00000130312	MRPL34	PMID:28882899 normoglycemic donors	Beta: 24		Beta
ENSG00000130332	LSM7	PMID:28882899 normoglycemic donors		Beta	Beta
ENSG00000130520	LSM4	PMID:28882899 normoglycemic donors	Beta: 2, 8		Beta
ENSG00000130724	CHMP2A	PMID:28882899 normoglycemic donors	Beta: 8
ENSG00000130770	ATP5IF1	PMID:28882899 normoglycemic donors	Beta: 4, 8, 12, 24	Beta	Beta
ENSG00000131174	COX7B	PMID:28882899 normoglycemic donors	Beta: 8, 12	Beta
ENSG00000131495	NDUFA2	PMID:28882899 normoglycemic donors	Beta: 2, 12, 24	Beta
ENSG00000131711	MAP1B	PMID:28882899 normoglycemic donors	Beta: 8		Beta
ENSG00000132424	PNISR	PMID:28882899 normoglycemic donors	Beta: 24		Beta
ENSG00000132432	SEC61G	PMID:28882899 normoglycemic donors	Beta: 4, 8, 12, 24	Beta	Beta
ENSG00000132475	H3F3B	PMID:28882899 normoglycemic donors	Beta: 1, 8, 12, 24	Beta	Beta
ENSG00000133027	PEMT	PMID:28882899 normoglycemic donors	Beta: 8, 12, 24	Beta	Beta
ENSG00000133226	SRRM1	PMID:28882899 normoglycemic donors	Beta: 4
ENSG00000134138	MEIS2	PMID:28882899 normoglycemic donors	Beta: 8		Beta
ENSG00000134308	YWHAQ	PMID:28882899 normoglycemic donors	Beta: 8, 24	Beta	Beta
ENSG00000134825	TMEM258	PMID:28882899 normoglycemic donors	Beta: 8
ENSG00000135404	CD63	PMID:28882899 normoglycemic donors	Beta: 1, 8, 12		Delta
ENSG00000135447	PPP1R1A	PMID:28882899 normoglycemic donors, PMID:28882899 hyperglycemic donors	Beta: 8, 12, 24	Beta	Beta
ENSG00000135480	KRT7	PMID:28882899 normoglycemic donors			Acinar
ENSG00000135940	COX5B	PMID:28882899 normoglycemic donors	Beta: 12	Beta	Beta
ENSG00000136240	KDELR2	PMID:28882899 normoglycemic donors	Beta: 8
ENSG00000136750	GAD2	PMID:28882899 normoglycemic donors, PMID:28882899 hyperglycemic donors	Beta: 1, 8, 12, 24	Beta	Beta
ENSG00000137331	IER3	PMID:28882899 normoglycemic donors	Beta: 2, 12, 24	Beta	Beta
ENSG00000137876	RSL24D1	PMID:28882899 normoglycemic donors	Beta: 12
ENSG00000137955	RABGGTB	PMID:28882899 normoglycemic donors	Beta: 24	Beta	Alpha; Beta
ENSG00000138796	HADH	PMID:28882899 normoglycemic donors	Beta: 1, 2, 8, 12, 24	Beta	Beta
ENSG00000139644	TMBIM6	PMID:28882899 normoglycemic donors	Beta: 8, 12, 24	Beta	Beta
ENSG00000140264	SERF2	PMID:28882899 normoglycemic donors	Beta: 1, 8, 12, 24	Beta	Alpha; Beta
ENSG00000140280	LYSMD2	PMID:28882899 normoglycemic donors	Beta: 8, 12
ENSG00000140391	TSPAN3	PMID:28882899 normoglycemic donors	Beta: 8
ENSG00000140990	NDUFB10	PMID:28882899 normoglycemic donors	Beta: 8		Beta
ENSG00000141002	TCF25	PMID:28882899 normoglycemic donors	Beta: 1
ENSG00000141401	IMPA2	PMID:28882899 normoglycemic donors	Acinar: 24		Acinar
ENSG00000141433	ADCYAP1	PMID:28882899 normoglycemic donors	Beta: 12	Beta
ENSG00000141552	ANAPC11	PMID:28882899 normoglycemic donors	Beta: 1, 2, 8	Beta
ENSG00000141741	MIEN1	PMID:28882899 normoglycemic donors	Beta: 2, 8	Beta
ENSG00000142168	SOD1	PMID:28882899 normoglycemic donors	Beta: 8, 12	Beta
ENSG00000142507	PSMB6	PMID:28882899 normoglycemic donors	Beta: 8, 24		Beta
ENSG00000142669	SH3BGRL3	PMID:28882899 normoglycemic donors	Beta: 8, 12
ENSG00000143153	ATP1B1	PMID:28882899 normoglycemic donors	Beta: 8, 12, 24	Beta	Beta
ENSG00000143222	UFC1	PMID:28882899 normoglycemic donors	Beta: 8, 12, 24	Beta
ENSG00000143543	JTB	PMID:28882899 normoglycemic donors	Beta: 1, 8, 12, 24	Beta	Beta
ENSG00000143774	GUK1	PMID:28882899 normoglycemic donors	Beta: 1, 8, 24	Beta	Alpha
ENSG00000143870	PDIA6	PMID:28882899 normoglycemic donors	Beta: 8
ENSG00000143977	SNRPG	PMID:28882899 normoglycemic donors	Beta: 12	Beta	Beta
ENSG00000144224	UBXN4	PMID:28882899 normoglycemic donors	Beta: 1, 8, 24		Beta
ENSG00000144895	EIF2A	PMID:28882899 normoglycemic donors	Beta: 24
ENSG00000145247	OCIAD2	PMID:28882899 normoglycemic donors	Beta: 8, 24	Beta	Beta
ENSG00000145494	NDUFS6	PMID:28882899 normoglycemic donors	Beta: 1, 4, 8, 12	Beta	Beta
ENSG00000145912	NHP2	PMID:28882899 normoglycemic donors	Beta: 1
ENSG00000146066	HIGD2A	PMID:28882899 normoglycemic donors	Beta: 8, 12, 24	Beta
ENSG00000146701	MDH2	PMID:28882899 normoglycemic donors	Beta: 1, 8, 24	Beta	Beta
ENSG00000147123	NDUFB11	PMID:28882899 normoglycemic donors	Beta: 8, 12	Beta	Beta
ENSG00000147676	MAL2	PMID:28882899 normoglycemic donors			Ductal
ENSG00000147677	EIF3H	PMID:28882899 normoglycemic donors	Beta: 12, 24	Beta
ENSG00000148120	AOPEP	PMID:28882899 normoglycemic donors, PMID:28882899 hyperglycemic donors	Beta: 8, 12
ENSG00000148180	GSN	PMID:28882899 normoglycemic donors	Beta: 12, 24	Beta
ENSG00000148248	SURF4	PMID:28882899 normoglycemic donors	Beta: 1, 24
ENSG00000149806	FAU	PMID:28882899 normoglycemic donors			Alpha; Beta
ENSG00000150687	PRSS23	PMID:28882899 normoglycemic donors	Beta: 8, 12, 24	Beta	Beta
ENSG00000150787	PTS	PMID:28882899 normoglycemic donors	Beta: 24
ENSG00000152082	MZT2B	PMID:28882899 normoglycemic donors	Beta: 4
ENSG00000152234	ATP5F1A	PMID:28882899 normoglycemic donors	Beta: 2	Beta	Beta
ENSG00000154277	UCHL1	PMID:28882899 normoglycemic donors, PMID:28882899 hyperglycemic donors	Beta: 8, 12	Beta	Beta
ENSG00000154518	ATP5MC3	PMID:28882899 normoglycemic donors	Beta: 2, 8, 12, 24	Beta
ENSG00000154723	ATP5PF	PMID:28882899 normoglycemic donors	Beta: 8, 12, 24	Beta
ENSG00000156976	EIF4A2	PMID:28882899 normoglycemic donors	Beta: 2, 8, 12, 24	Beta; Delta	Beta; Delta
ENSG00000158710	TAGLN2	PMID:28882899 normoglycemic donors	Beta: 2, 8
ENSG00000159199	ATP5MC1	PMID:28882899 normoglycemic donors	Beta: 2, 8, 12, 24
ENSG00000159335	PTMS	PMID:28882899 normoglycemic donors	Beta: 1, 2, 4, 8, 12	Beta	Beta
ENSG00000160213	CSTB	PMID:28882899 normoglycemic donors	Beta: 2, 4, 8, 12	Beta	Beta; Delta
ENSG00000160789	LMNA	PMID:28882899 normoglycemic donors	Beta: 1, 2	Beta
ENSG00000161011	SQSTM1	PMID:28882899 normoglycemic donors	Beta: 12, 24	Beta	Beta
ENSG00000162368	CMPK1	PMID:28882899 normoglycemic donors	Beta: 8	Beta
ENSG00000162552	WNT4	PMID:28882899 normoglycemic donors, PMID:28882899 hyperglycemic donors	Beta: 8
ENSG00000163041	H3F3A	PMID:28882899 normoglycemic donors	Beta: 2, 8, 24	Beta
ENSG00000163466	ARPC2	PMID:28882899 normoglycemic donors	Beta: 8
ENSG00000163468	CCT3	PMID:28882899 normoglycemic donors	Beta: 8
ENSG00000163479	SSR2	PMID:28882899 normoglycemic donors	Beta: 24
ENSG00000163956	LRPAP1	PMID:28882899 normoglycemic donors	Beta: 24		Beta
ENSG00000164096	C4orf3	PMID:28882899 normoglycemic donors	Beta: 2, 8, 12, 24	Beta	Beta; Ductal
ENSG00000164111	ANXA5	PMID:28882899 normoglycemic donors	Beta: 8, 12, 24	Beta
ENSG00000164292	RHOBTB3	PMID:28882899 normoglycemic donors	Beta: 12, 24
ENSG00000164346	NSA2	PMID:28882899 normoglycemic donors	Beta: 24		Beta
ENSG00000164405	UQCRQ	PMID:28882899 normoglycemic donors	Beta: 8, 12, 24	Beta	Beta
ENSG00000164615	CAMLG	PMID:28882899 normoglycemic donors	Beta: 12, 24	Beta
ENSG00000165644	COMTD1	PMID:28882899 normoglycemic donors	Beta: 8
ENSG00000165775	FUNDC2	PMID:28882899 normoglycemic donors	Beta: 24
ENSG00000166165	CKB	PMID:28882899 normoglycemic donors	Beta: 8, 24	Beta	Beta
ENSG00000166228	PCBD1	PMID:28882899 normoglycemic donors	Beta: 2, 8; Delta: 24	Beta	Beta
ENSG00000166295	ANAPC16	PMID:28882899 normoglycemic donors			Beta
ENSG00000166347	CYB5A	PMID:28882899 normoglycemic donors	Beta: 2
ENSG00000166557	TMED3	PMID:29183809, PMID:28882899 normoglycemic donors	Beta: 8, 12, 24	Beta	Beta
ENSG00000166595	CIAO2B	PMID:28882899 normoglycemic donors	Beta: 8, 12, 24	Beta
ENSG00000166598	HSP90B1	PMID:28882899 normoglycemic donors, PMID:28882899 hyperglycemic donors	Beta: 8	Beta	Beta
ENSG00000166681	BEX3	PMID:28882899 normoglycemic donors	Beta: 8, 12, 24	Beta	Beta
ENSG00000166794	PPIB	PMID:28882899 normoglycemic donors	Beta: 1, 8		Beta
ENSG00000166913	YWHAB	PMID:28882899 normoglycemic donors	Beta: 2, 8, 12, 24	Beta
ENSG00000166922	SCG5	PMID:28882899 normoglycemic donors	Beta: 1, 8, 24		Beta
ENSG00000167004	PDIA3	PMID:28882899 normoglycemic donors	Beta: 8		Beta
ENSG00000167397	VKORC1	PMID:28882899 normoglycemic donors	Beta: 8, 12, 24	Beta	Beta
ENSG00000167515	TRAPPC2L	PMID:28882899 normoglycemic donors	Beta: 24
ENSG00000167815	PRDX2	PMID:28882899 normoglycemic donors	Beta: 8, 12, 24	Beta
ENSG00000167863	ATP5PD	PMID:28882899 normoglycemic donors	Beta: 1, 8, 24		Beta
ENSG00000168243	GNG4	PMID:28882899 normoglycemic donors, PMID:28882899 hyperglycemic donors	Beta: 2, 4, 8, 12
ENSG00000168374	ARF4	PMID:28882899 normoglycemic donors	Beta: 8	Beta	Beta
ENSG00000168653	NDUFS5	PMID:28882899 normoglycemic donors	Beta: 8		Beta
ENSG00000169020	ATP5ME	PMID:28882899 normoglycemic donors	Beta: 8
ENSG00000169021	UQCRFS1	PMID:28882899 normoglycemic donors	Beta: 8		Beta
ENSG00000169230	PRELID1	PMID:28882899 normoglycemic donors	Beta: 2, 8, 12, 24	Beta	Beta
ENSG00000169564	PCBP1	PMID:28882899 normoglycemic donors			Beta
ENSG00000169976	SF3B5	PMID:28882899 normoglycemic donors	Beta: 2, 8, 12	Beta
ENSG00000170293	CMTM8	PMID:28882899 normoglycemic donors	Beta: 2	Beta
ENSG00000170348	TMED10	PMID:28882899 normoglycemic donors	Beta: 8, 12, 24	Beta	Beta
ENSG00000170421	KRT8	PMID:28882899 normoglycemic donors	Beta: 8, 24		Beta
ENSG00000171222	SCAND1	PMID:28882899 normoglycemic donors	Beta: 2, 8	Beta	Beta
ENSG00000171223	JUNB	PMID:28882899 normoglycemic donors	Beta: 4, 8, 24	Beta	Beta
ENSG00000172115	CYCS	PMID:28882899 normoglycemic donors	Beta: 2, 4, 8	Beta	Beta
ENSG00000172270	BSG	PMID:28882899 normoglycemic donors	Beta: 8, 12, 24		Beta
ENSG00000172428	COPS9	PMID:28882899 normoglycemic donors		Beta	Beta
ENSG00000172757	CFL1	PMID:28882899 normoglycemic donors	Beta: 8, 12	Beta
ENSG00000173113	TRMT112	PMID:28882899 normoglycemic donors	Beta: 24		Beta
ENSG00000173141	MRPL57	PMID:28882899 normoglycemic donors	Beta: 2, 8, 24
ENSG00000173457	PPP1R14B	PMID:28882899 normoglycemic donors	Beta: 8
ENSG00000173726	TOMM20	PMID:28882899 normoglycemic donors	Beta: 8, 12, 24	Beta	Beta; Delta
ENSG00000174021	GNG5	PMID:28882899 normoglycemic donors	Beta: 4, 8, 12	Beta
ENSG00000174851	YIF1A	PMID:28882899 normoglycemic donors	Beta: 8, 12, 24	Beta	Beta
ENSG00000174886	NDUFA11	PMID:28882899 normoglycemic donors	Beta: 12, 24	Beta
ENSG00000174917	MICOS13	PMID:28882899 normoglycemic donors	Beta: 2
ENSG00000175197	DDIT3	PMID:28882899 normoglycemic donors	Beta: 2, 4, 8, 12, 24	Beta	Beta
ENSG00000175426	PCSK1	PMID:28882899 normoglycemic donors, PMID:28882899 hyperglycemic donors	Beta: 12, 24
ENSG00000175550	DRAP1	PMID:28882899 normoglycemic donors	Beta: 8, 12	Beta
ENSG00000175756	AURKAIP1	PMID:28882899 normoglycemic donors	Beta: 8, 12
ENSG00000176340	COX8A	PMID:28882899 normoglycemic donors	Beta: 1, 4, 8, 12, 24	Beta	Alpha
ENSG00000176485	PLAAT3	PMID:28882899 normoglycemic donors	Beta: 8, 12; Delta: 24	Beta; Delta	Delta
ENSG00000177156	TALDO1	PMID:28882899 normoglycemic donors	Beta: 8
ENSG00000177700	POLR2L	PMID:28882899 normoglycemic donors	Beta: 8, 12, 24	Beta
ENSG00000178741	COX5A	PMID:28882899 normoglycemic donors	Beta: 8		Delta
ENSG00000179010	MRFAP1	PMID:28882899 normoglycemic donors	Beta: 8, 12
ENSG00000179218	CALR	PMID:28882899 normoglycemic donors	Beta: 8
ENSG00000179262	RAD23A	PMID:28882899 normoglycemic donors	Beta: 8, 24		Beta
ENSG00000179271	GADD45GIP1	PMID:28882899 normoglycemic donors	Beta: 8, 24		Beta; Delta
ENSG00000180817	PPA1	PMID:28882899 normoglycemic donors	Beta: 12, 24	Beta
ENSG00000181163	NPM1	PMID:28882899 normoglycemic donors	Beta: 8, 12, 24	Beta	Delta
ENSG00000181885	CLDN7	PMID:28882899 normoglycemic donors	Beta: 8, 12, 24	Beta	Beta
ENSG00000182054	IDH2	PMID:28882899 normoglycemic donors			Acinar
ENSG00000182154	MRPL41	PMID:28882899 normoglycemic donors	Beta: 2, 8, 24		Beta
ENSG00000182718	ANXA2	PMID:28882899 normoglycemic donors	Acinar: 12; Beta: 2, 8		Beta
ENSG00000182759	MAFA	PMID:28882899 normoglycemic donors	Beta: 24
ENSG00000183011	NAA38	PMID:28882899 normoglycemic donors	Beta: 12, 24	Beta	Beta
ENSG00000183172	SMDT1	PMID:28882899 normoglycemic donors	Beta: 1
ENSG00000183617	MRPL54	PMID:28882899 normoglycemic donors	Beta: 2, 8, 12, 24	Beta
ENSG00000183978	COA3	PMID:28882899 normoglycemic donors	Beta: 24	Beta
ENSG00000184076	UQCR10	PMID:28882899 normoglycemic donors	Beta: 8, 12, 24	Beta
ENSG00000184840	TMED9	PMID:28882899 normoglycemic donors	Beta: 8, 12	Beta	Beta
ENSG00000185624	P4HB	PMID:28882899 normoglycemic donors	Beta: 2, 24		Beta
ENSG00000186395	KRT10	PMID:28882899 normoglycemic donors	Beta: 2, 8, 12, 24	Beta	Beta
ENSG00000187109	NAP1L1	PMID:28882899 normoglycemic donors	Beta: 2, 8, 12, 24	Beta
ENSG00000187193	MT1X	PMID:28882899 normoglycemic donors	Beta: 4	Beta	Beta
ENSG00000187514	PTMA	PMID:28882899 normoglycemic donors	Beta: 24		Beta
ENSG00000187735	TCEA1	PMID:28882899 normoglycemic donors	Beta: 8, 12, 24	Beta	Beta
ENSG00000188229	TUBB4B	PMID:28882899 normoglycemic donors	Beta: 8
ENSG00000188677	PARVB	PMID:28882899 normoglycemic donors			Beta
ENSG00000188994	ZNF292	PMID:28882899 normoglycemic donors		Delta
ENSG00000189043	NDUFA4	PMID:28882899 normoglycemic donors	Beta: 2, 8, 12	Beta	Beta
ENSG00000197956	S100A6	PMID:28882899 normoglycemic donors	Beta: 8, 24		Beta
ENSG00000197982	C1orf122	PMID:28882899 normoglycemic donors	Beta: 8, 12, 24	Beta
ENSG00000198168	SVIP	PMID:28882899 normoglycemic donors	Beta: 2
ENSG00000198258	UBL5	PMID:28882899 normoglycemic donors	Beta: 8, 12, 24	Beta
ENSG00000198417	MT1F	PMID:28882899 normoglycemic donors	Beta: 8	Beta	Beta
ENSG00000198832	SELENOM	PMID:28882899 normoglycemic donors	Beta: 8, 12, 24	Beta
ENSG00000198856	OSTC	PMID:28882899 normoglycemic donors	Beta: 8, 12, 24	Beta
ENSG00000198931	APRT	PMID:28882899 normoglycemic donors	Beta: 2, 8, 12, 24	Beta
ENSG00000204525	HLA-C	PMID:28882899 normoglycemic donors	Beta: 1		Beta
ENSG00000206503	HLA-A	PMID:28882899 normoglycemic donors	Beta: 1, 8	Beta	Beta
ENSG00000213465	ARL2	PMID:28882899 normoglycemic donors	Delta: 24		Delta
ENSG00000213719	CLIC1	PMID:28882899 normoglycemic donors	Beta: 8, 24		Beta
ENSG00000214530	STARD10	PMID:28882899 normoglycemic donors	Beta: 8, 12	Beta
ENSG00000224877	NDUFAF8	PMID:28882899 normoglycemic donors	Beta: 4
ENSG00000225921	NOL7	PMID:28882899 normoglycemic donors	Beta: 8, 24
ENSG00000228474	OST4	PMID:28882899 normoglycemic donors	Beta: 8, 12	Beta
ENSG00000233493	TMEM238	PMID:28882899 normoglycemic donors	Beta: 8
ENSG00000234745	HLA-B	PMID:28882899 normoglycemic donors	Beta: 1, 2, 8, 24		Beta
ENSG00000235162	C12orf75	PMID:28882899 normoglycemic donors	Beta: 1, 2, 8, 12, 24	Beta	Beta
ENSG00000241468	ATP5MF	PMID:28882899 normoglycemic donors	Beta: 8, 12, 24	Beta	Beta
ENSG00000242485	MRPL20	PMID:28882899 normoglycemic donors	Beta: 1, 2, 8, 12	Beta	Beta
ENSG00000243449	C4orf48	PMID:28882899 normoglycemic donors	Beta: 8, 12, 24	Beta	Beta
ENSG00000244038	DDOST	PMID:28882899 normoglycemic donors	Beta: 2, 8	Beta	Beta
ENSG00000250479	CHCHD10	PMID:28882899 normoglycemic donors	Beta: 24		Beta
ENSG00000269028	MTRNR2L12	PMID:28882899 normoglycemic donors	Beta: 24		Alpha; Beta; Delta
